# Supplementary material for: Uridine Diphosphate Glucuronosyl Transferase 2B28 (UGT2B28) Promotes Tumor Progression and Is Elevated in African American Prostate Cancer Patients
Source: Cells. 2022 Jul 29;11(15):2329. doi: 10.3390/cells11152329 (PMC9367340; doi:10.3390/cells11152329)
Supplement: Supplementary file 1 [file cells-11-02329-s001.zip]

Archive with 1 entries (1 files):
- Cells_Supplementary Files_FINAL_CORRECTED.pdf
